# Supplementary material for: Microplastics in the Lung Tissues Associated with Blood Test Index
Source: Toxics. 2023 Sep 6;11(9):759. doi: 10.3390/toxics11090759 (PMC10534820; doi:10.3390/toxics11090759)
Supplement: Supplementary file 1 [file toxics-11-00759-s001.zip]

Archive with 1 entries (1 files):
- toxics-2595618-supplementary.pdf
